# Supplementary material for: Spectrum Bias and Individual Strengths of SARS-CoV-2 Serological Tests—A Population-Based Evaluation
Source: Diagnostics (Basel). 2021 Oct 6;11(10):1843. doi: 10.3390/diagnostics11101843 (PMC8534748; doi:10.3390/diagnostics11101843)
Supplement: Supplementary file 1 [file diagnostics-11-01843-s001.zip]

Archive with 1 entries (1 files):
- diagnostics-1392615-supplementary.pdf
